# Supplementary material for: Neutrophil Crawling in Capillaries; A Novel Immune Response to Staphylococcus aureus
Source: PLoS Pathog. 2014 Oct 9;10(10):e1004379. doi: 10.1371/journal.ppat.1004379 (PMC4192594; doi:10.1371/journal.ppat.1004379)
Supplement: Video S1 — Recruitment of neutrophils to a bead containing GFP-expressing S. aureus. Spinning disk microscopy was performed to collect a time lapse video over 2 hours of a bead cluster in the mouse skin model. Neutrophils (red) are recruited and crawl in large numbers over 2 hours towards the S. aureus stimulus (green). (ZIP) [file ppat.1004379.s002.zip]

Archive with 1 entries (1 files):
- Video S1.avi
