# Supplementary material for: Neutrophil Crawling in Capillaries; A Novel Immune Response to Staphylococcus aureus
Source: PLoS Pathog. 2014 Oct 9;10(10):e1004379. doi: 10.1371/journal.ppat.1004379 (PMC4192594; doi:10.1371/journal.ppat.1004379)
Supplement: Video S2 — Recruitment of neutrophils to a sterile bead containing fluorescent microspheres. Spinning disk microscopy was performed to collect a time lapse video over 2 hours of a bead cluster in the mouse skin model. Neutrophils (red) move in proximity to the bead containing fluorescent microspheres (green), but are recruited in lower numbers than with beads containing S. aureus. (ZIP) [file ppat.1004379.s003.zip]

Archive with 1 entries (1 files):
- Video S2.avi
