# Supplementary material for: Neutrophil Crawling in Capillaries; A Novel Immune Response to Staphylococcus aureus
Source: PLoS Pathog. 2014 Oct 9;10(10):e1004379. doi: 10.1371/journal.ppat.1004379 (PMC4192594; doi:10.1371/journal.ppat.1004379)
Supplement: Video S3 — Recruitment of neutrophils in the capillaries. Spinning disk microscopy was performed to collect a time lapse video 2 hours after infection. Neutrophils (red) adhere and crawl within the small vessels of the vasculature (blue), moving with and against flow of blood. This behaviour occurs within 500 µm of the S. aureus containing bead (green). (ZIP) [file ppat.1004379.s004.zip]

Archive with 1 entries (1 files):
- Video S3.avi
